# Supplementary material for: ORMDL3 restrains type I interferon signaling and anti-tumor immunity by promoting RIG-I degradation
Source: eLife. 2025 Mar 24;13:RP101973. doi: 10.7554/eLife.101973 (PMC11932694; doi:10.7554/eLife.101973)
Supplement: Figure 1—source data 1. [file elife-101973-fig1-data1.zip]

Archive with 6 entries (4 files):
- Figure 1-source data 1/Fig1B-labeled/
- Figure 1-source data 1/Fig1B-labeled/GAPDH.tif
- Figure 1-source data 1/Fig1B-labeled/IRF3.tif
- Figure 1-source data 1/Fig1B-labeled/ORMDL3.tif
- Figure 1-source data 1/Fig1B-labeled/p-IRF3.tif
- Figure 1-source data 1/
