# Supplementary material for: ORMDL3 restrains type I interferon signaling and anti-tumor immunity by promoting RIG-I degradation
Source: eLife. 2025 Mar 24;13:RP101973. doi: 10.7554/eLife.101973 (PMC11932694; doi:10.7554/eLife.101973)
Supplement: Figure 1—source data 2. [file elife-101973-fig1-data2.zip]

Archive with 6 entries (4 files):
- Figure 1-source data 2/figure 1B/
- Figure 1-source data 2/figure 1B/GAPDH.jpg
- Figure 1-source data 2/figure 1B/IRF3.jpg
- Figure 1-source data 2/figure 1B/ORMDL3.jpg
- Figure 1-source data 2/figure 1B/p-IRF3.jpg
- Figure 1-source data 2/
