# Supplementary material for: ORMDL3 restrains type I interferon signaling and anti-tumor immunity by promoting RIG-I degradation
Source: eLife. 2025 Mar 24;13:RP101973. doi: 10.7554/eLife.101973 (PMC11932694; doi:10.7554/eLife.101973)
Supplement: Figure 1—figure supplement 1—source data 1. [file elife-101973-fig1-figsupp1-data1.zip]

Archive with 30 entries (25 files):
- Figure 1-figure supplement 1-source data 1/
- Figure 1-figure supplement 1-source data 1/Figure 1-figure supplement 1-labeled/
- Figure 1-figure supplement 1-source data 1/Figure 1-figure supplement 1-labeled/HSV Figure 1-figure supplement 1A-labeled/
- Figure 1-figure supplement 1-source data 1/Figure 1-figure supplement 1-labeled/HSV Figure 1-figure supplement 1A-labeled/293T HCT15 HSV Tubulin.jpeg
- Figure 1-figure supplement 1-source data 1/Figure 1-figure supplement 1-labeled/HSV Figure 1-figure supplement 1A-labeled/293T HCT15 short  exposure.jpeg
- Figure 1-figure supplement 1-source data 1/Figure 1-figure supplement 1-labeled/HSV Figure 1-figure supplement 1A-labeled/A549 HSV.jpeg
- Figure 1-figure supplement 1-source data 1/Figure 1-figure supplement 1-labeled/HSV Figure 1-figure supplement 1A-labeled/DLD1 HSV Tubulin.jpeg
- Figure 1-figure supplement 1-source data 1/Figure 1-figure supplement 1-labeled/HSV Figure 1-figure supplement 1A-labeled/DLD1 HSV.jpeg
- Figure 1-figure supplement 1-source data 1/Figure 1-figure supplement 1-labeled/HSV Figure 1-figure supplement 1A-labeled/SW480 SW620 HSV.jpeg
- Figure 1-figure supplement 1-source data 1/Figure 1-figure supplement 1-labeled/HSV Figure 1-figure supplement 1A-labeled/THP1 HSV .jpeg
- Figure 1-figure supplement 1-source data 1/Figure 1-figure supplement 1-labeled/HSV Figure 1-figure supplement 1A-labeled/THP1 HSV Tubulin .jpeg
- Figure 1-figure supplement 1-source data 1/Figure 1-figure supplement 1-labeled/SB9200  Figure 1-figure supplement 1C-labeled/
- Figure 1-figure supplement 1-source data 1/Figure 1-figure supplement 1-labeled/SB9200  Figure 1-figure supplement 1C-labeled/293T SB9200.jpeg
- Figure 1-figure supplement 1-source data 1/Figure 1-figure supplement 1-labeled/SB9200  Figure 1-figure supplement 1C-labeled/A549 SB9200 Tubulin.tif
- Figure 1-figure supplement 1-source data 1/Figure 1-figure supplement 1-labeled/SB9200  Figure 1-figure supplement 1C-labeled/A549 SB9200.tif
- Figure 1-figure supplement 1-source data 1/Figure 1-figure supplement 1-labeled/SB9200  Figure 1-figure supplement 1C-labeled/DLD1 SW620 SB9200.tif
- Figure 1-figure supplement 1-source data 1/Figure 1-figure supplement 1-labeled/SB9200  Figure 1-figure supplement 1C-labeled/HCT15 SB9200 Tubulin.tif
- Figure 1-figure supplement 1-source data 1/Figure 1-figure supplement 1-labeled/SB9200  Figure 1-figure supplement 1C-labeled/HCT15 SB9200.tif
- Figure 1-figure supplement 1-source data 1/Figure 1-figure supplement 1-labeled/SB9200  Figure 1-figure supplement 1C-labeled/SW480 SB9200 .tif
- Figure 1-figure supplement 1-source data 1/Figure 1-figure supplement 1-labeled/SB9200  Figure 1-figure supplement 1C-labeled/SW480 SB9200 Tubulin.tif
- Figure 1-figure supplement 1-source data 1/Figure 1-figure supplement 1-labeled/SB9200  Figure 1-figure supplement 1C-labeled/THP1 SB9200 Tubulin.tif
- Figure 1-figure supplement 1-source data 1/Figure 1-figure supplement 1-labeled/SB9200  Figure 1-figure supplement 1C-labeled/THP1 SB9200.tif
- Figure 1-figure supplement 1-source data 1/Figure 1-figure supplement 1-labeled/VSV Figure 1-figure supplement 1B-labeled/
- Figure 1-figure supplement 1-source data 1/Figure 1-figure supplement 1-labeled/VSV Figure 1-figure supplement 1B-labeled/293T  VSV  Tubulin long exposure.tif
- Figure 1-figure supplement 1-source data 1/Figure 1-figure supplement 1-labeled/VSV Figure 1-figure supplement 1B-labeled/293T VSV.tif
- Figure 1-figure supplement 1-source data 1/Figure 1-figure supplement 1-labeled/VSV Figure 1-figure supplement 1B-labeled/A549 VSV long exposure.tif
- Figure 1-figure supplement 1-source data 1/Figure 1-figure supplement 1-labeled/VSV Figure 1-figure supplement 1B-labeled/A549 VSV.tif
- Figure 1-figure supplement 1-source data 1/Figure 1-figure supplement 1-labeled/VSV Figure 1-figure supplement 1B-labeled/HCT15 SW480 DLD1 SW620 VSV.tif
- Figure 1-figure supplement 1-source data 1/Figure 1-figure supplement 1-labeled/VSV Figure 1-figure supplement 1B-labeled/THP1  VSV  .tif
- Figure 1-figure supplement 1-source data 1/Figure 1-figure supplement 1-labeled/VSV Figure 1-figure supplement 1B-labeled/THP1  VSV  Tubulin .tif
