# Supplementary material for: ORMDL3 restrains type I interferon signaling and anti-tumor immunity by promoting RIG-I degradation
Source: eLife. 2025 Mar 24;13:RP101973. doi: 10.7554/eLife.101973 (PMC11932694; doi:10.7554/eLife.101973)
Supplement: Figure 1—figure supplement 1—source data 2. [file elife-101973-fig1-figsupp1-data2.zip]

Archive with 25 entries (20 files):
- Figure 1-figure supplement 1-source data 2/
- Figure 1-figure supplement 1-source data 2/Figure 1-figure supplement 1/
- Figure 1-figure supplement 1-source data 2/Figure 1-figure supplement 1/HSV Figure 1–figure supplement 1A/
- Figure 1-figure supplement 1-source data 2/Figure 1-figure supplement 1/HSV Figure 1–figure supplement 1A/293T HCT15 ORMDL3 and tubulin.jpg
- Figure 1-figure supplement 1-source data 2/Figure 1-figure supplement 1/HSV Figure 1–figure supplement 1A/A549 ORMDL3 Tubulin.jpg
- Figure 1-figure supplement 1-source data 2/Figure 1-figure supplement 1/HSV Figure 1–figure supplement 1A/DLD1 HSV ORMDL3.jpg
- Figure 1-figure supplement 1-source data 2/Figure 1-figure supplement 1/HSV Figure 1–figure supplement 1A/DLD1 HSV Tubulin.jpg
- Figure 1-figure supplement 1-source data 2/Figure 1-figure supplement 1/HSV Figure 1–figure supplement 1A/SW480 SW620 ORMDL3 tubulin.jpg
- Figure 1-figure supplement 1-source data 2/Figure 1-figure supplement 1/HSV Figure 1–figure supplement 1A/THP1 HSV ORMDL3.jpg
- Figure 1-figure supplement 1-source data 2/Figure 1-figure supplement 1/HSV Figure 1–figure supplement 1A/THP1 VSV Tubulin.jpg
- Figure 1-figure supplement 1-source data 2/Figure 1-figure supplement 1/SB9200 Figure 1–figure supplement 1C/
- Figure 1-figure supplement 1-source data 2/Figure 1-figure supplement 1/SB9200 Figure 1–figure supplement 1C/293T SB9200 ORMDL3.jpg
- Figure 1-figure supplement 1-source data 2/Figure 1-figure supplement 1/SB9200 Figure 1–figure supplement 1C/A549 SB9200 ORMDL3.jpg
- Figure 1-figure supplement 1-source data 2/Figure 1-figure supplement 1/SB9200 Figure 1–figure supplement 1C/A549 SB9200 tubulin.jpg
- Figure 1-figure supplement 1-source data 2/Figure 1-figure supplement 1/SB9200 Figure 1–figure supplement 1C/DLD1 SW620 ORMDL3 and tubulin.jpg
- Figure 1-figure supplement 1-source data 2/Figure 1-figure supplement 1/SB9200 Figure 1–figure supplement 1C/HCT15 SB9200 ORMDL3 and tubulin.jpg
- Figure 1-figure supplement 1-source data 2/Figure 1-figure supplement 1/SB9200 Figure 1–figure supplement 1C/SW480 SB9200 ORMDL3.jpg
- Figure 1-figure supplement 1-source data 2/Figure 1-figure supplement 1/SB9200 Figure 1–figure supplement 1C/SW480 SB9200 tubulin.jpg
- Figure 1-figure supplement 1-source data 2/Figure 1-figure supplement 1/SB9200 Figure 1–figure supplement 1C/THP1 SB9200 ORMDL3 and tubulin.jpg
- Figure 1-figure supplement 1-source data 2/Figure 1-figure supplement 1/VSV Figure 1–figure supplement 1B/
- Figure 1-figure supplement 1-source data 2/Figure 1-figure supplement 1/VSV Figure 1–figure supplement 1B/293T THP1 VSV ORMDL3.jpg
- Figure 1-figure supplement 1-source data 2/Figure 1-figure supplement 1/VSV Figure 1–figure supplement 1B/293T THP1 VSV Tubulin.jpg
- Figure 1-figure supplement 1-source data 2/Figure 1-figure supplement 1/VSV Figure 1–figure supplement 1B/A549 VSV ORMDL3.jpg
- Figure 1-figure supplement 1-source data 2/Figure 1-figure supplement 1/VSV Figure 1–figure supplement 1B/A549 VSV tubulin.jpg
- Figure 1-figure supplement 1-source data 2/Figure 1-figure supplement 1/VSV Figure 1–figure supplement 1B/HCT15 SW480 DLD1 SW620 ORMDL3 and tubulin.jpg
