# Supplementary material for: ORMDL3 restrains type I interferon signaling and anti-tumor immunity by promoting RIG-I degradation
Source: eLife. 2025 Mar 24;13:RP101973. doi: 10.7554/eLife.101973 (PMC11932694; doi:10.7554/eLife.101973)
Supplement: Figure 2—source data 1. [file elife-101973-fig2-data1.zip]

Archive with 17 entries (12 files):
- Figure 2-source data 1/
- Figure 2-source data 1/Fig2D-labeled/
- Figure 2-source data 1/Fig2D-labeled/Myc ORMDL3 and tubulin.tif
- Figure 2-source data 1/Fig2E-labeled/
- Figure 2-source data 1/Fig2E-labeled/HA-TBK1 and tubulin.tif
- Figure 2-source data 1/Fig2E-labeled/ORMDL3-myc linked to HA-TBK1 .tif
- Figure 2-source data 1/Fig2E-labeled/Tubulin linked to flag-RIG-I MAVS.tif
- Figure 2-source data 1/Fig2E-labeled/flag-MAVS.tif
- Figure 2-source data 1/Fig2E-labeled/flag-MDA5 Flag-IRF3 ORMDL3andtubulin.tif
- Figure 2-source data 1/Fig2E-labeled/flag-RIG-I and ORMDL3-myc linked to flag-RIG-I and flag-MAVS.tif
- Figure 2-source data 1/Fig2E-labeled/flag-RIG-I-N ORMDL3-MycTubulin.tif
- Figure 2-source data 1/Fig2F-labeled/
- Figure 2-source data 1/Fig2F-labeled/Myc flag and Tubulin.tif
- Figure 2-source data 1/Fig2F-labeled/short exposure.tif
- Figure 2-source data 1/Fig2G-labeled/
- Figure 2-source data 1/Fig2G-labeled/Flag Myc and Tubulin.tif
- Figure 2-source data 1/Fig2G-labeled/long exposure of Myc .tif
