# Supplementary material for: ORMDL3 restrains type I interferon signaling and anti-tumor immunity by promoting RIG-I degradation
Source: eLife. 2025 Mar 24;13:RP101973. doi: 10.7554/eLife.101973 (PMC11932694; doi:10.7554/eLife.101973)
Supplement: Figure 2—source data 2. [file elife-101973-fig2-data2.zip]

Archive with 15 entries (10 files):
- Figure 2-source data 2/
- Figure 2-source data 2/figure 2D/
- Figure 2-source data 2/figure 2D/ORMDL3 RIG-I-N-myc and tubulin.jpg
- Figure 2-source data 2/figure 2E/
- Figure 2-source data 2/figure 2E/Flag MDA5 IRF3 ORMDL3-Myc and tubulin.tif
- Figure 2-source data 2/figure 2E/Flag-RIG-I MAVS ORMDL3-Myc.tif
- Figure 2-source data 2/figure 2E/Flag-RIG-I-N, ORMDL3 and tubulin.tif
- Figure 2-source data 2/figure 2E/HA-TBK1 and tubulin.tif
- Figure 2-source data 2/figure 2E/ORMDL3-Myc linked to HA-TBK1.tif
- Figure 2-source data 2/figure 2E/Tubulin link to Flag-RIG-I MAVS .tif
- Figure 2-source data 2/figure 2F/
- Figure 2-source data 2/figure 2F/myc flag and tubulin.jpg
- Figure 2-source data 2/figure 2G/
- Figure 2-source data 2/figure 2G/flag myc and tubulin.jpg
- Figure 2-source data 2/figure 2G/long exposure of myc.jpg
