# Supplementary material for: ORMDL3 restrains type I interferon signaling and anti-tumor immunity by promoting RIG-I degradation
Source: eLife. 2025 Mar 24;13:RP101973. doi: 10.7554/eLife.101973 (PMC11932694; doi:10.7554/eLife.101973)
Supplement: Figure 2—figure supplement 1—source data 1. [file elife-101973-fig2-figsupp1-data1.zip]

Archive with 14 entries (10 files):
- Figure 2–figure supplement 1-source data 1/
- Figure 2–figure supplement 1-source data 1/Figure 2–figure supplement 1D-labeled/
- Figure 2–figure supplement 1-source data 1/Figure 2–figure supplement 1D-labeled/ORMDLs-Myc.tif
- Figure 2–figure supplement 1-source data 1/Figure 2–figure supplement 1D-labeled/RIG-I-N-Myc.tif
- Figure 2–figure supplement 1-source data 1/Figure 2–figure supplement 1D-labeled/tubulin .tif
- Figure 2–figure supplement 1-source data 1/Figure 2–figure supplement 1E 1F-labeled/
- Figure 2–figure supplement 1-source data 1/Figure 2–figure supplement 1E 1F-labeled/Myc flag and tubulin.tif
- Figure 2–figure supplement 1-source data 1/Figure 2–figure supplement 1E 1F-labeled/ORMDL3-Myc.tif
- Figure 2–figure supplement 1-source data 1/Figure 2–figure supplement 1E 1F-labeled/long exposure of ORMDL3-myc.tif
- Figure 2–figure supplement 1-source data 1/Figure 2–figure supplement 1E 1F-labeled/long exposure of myc flag and tubulin.tif
- Figure 2–figure supplement 1-source data 1/Figure 2–figure supplement 1G-labeled/
- Figure 2–figure supplement 1-source data 1/Figure 2–figure supplement 1G-labeled/RIG-I.tif
- Figure 2–figure supplement 1-source data 1/Figure 2–figure supplement 1G-labeled/Tubulin.tif
- Figure 2–figure supplement 1-source data 1/Figure 2–figure supplement 1G-labeled/flag-ORMDL3.tif
