# Supplementary material for: ORMDL3 restrains type I interferon signaling and anti-tumor immunity by promoting RIG-I degradation
Source: eLife. 2025 Mar 24;13:RP101973. doi: 10.7554/eLife.101973 (PMC11932694; doi:10.7554/eLife.101973)
Supplement: Figure 2—figure supplement 1—source data 2. [file elife-101973-fig2-figsupp1-data2.zip]

Archive with 12 entries (8 files):
- Figure 2-figure supplement 1-source data 2/
- Figure 2-figure supplement 1-source data 2/Figure 2-figure supplement 1D/
- Figure 2-figure supplement 1-source data 2/Figure 2-figure supplement 1D/ORMDLs-Myc.tif
- Figure 2-figure supplement 1-source data 2/Figure 2-figure supplement 1D/RIG-I-N-Myc.tif
- Figure 2-figure supplement 1-source data 2/Figure 2-figure supplement 1D/tubulin.tif
- Figure 2-figure supplement 1-source data 2/Figure 2-figure supplement 1E 1F/
- Figure 2-figure supplement 1-source data 2/Figure 2-figure supplement 1E 1F/Myc flag and tubulin.jpg
- Figure 2-figure supplement 1-source data 2/Figure 2-figure supplement 1E 1F/longer exposure of  ORMDL3-Myc.jpg
- Figure 2-figure supplement 1-source data 2/Figure 2-figure supplement 1G/
- Figure 2-figure supplement 1-source data 2/Figure 2-figure supplement 1G/RIG-I.jpg
- Figure 2-figure supplement 1-source data 2/Figure 2-figure supplement 1G/flag-ORMDL3.jpg
- Figure 2-figure supplement 1-source data 2/Figure 2-figure supplement 1G/tubulin.jpg
