# Supplementary material for: ORMDL3 restrains type I interferon signaling and anti-tumor immunity by promoting RIG-I degradation
Source: eLife. 2025 Mar 24;13:RP101973. doi: 10.7554/eLife.101973 (PMC11932694; doi:10.7554/eLife.101973)
Supplement: Figure 3—source data 1. [file elife-101973-fig3-data1.zip]

Archive with 32 entries (23 files):
- Figure 3-source data1/
- Figure 3-source data1/Fig3E-labeled/
- Figure 3-source data1/Fig3E-labeled/MYC FLAG and tubulin.tif
- Figure 3-source data1/Fig3A-labeled/
- Figure 3-source data1/Fig3A-labeled/RIG-I-N-Myc,ORMDL3-Myc and tubulin .tif
- Figure 3-source data1/Fig3A-labeled/long exposure of RIG-I-N-Myc,ORMDL3-Myc and tubulin .tif
- Figure 3-source data1/Fig3B-labeled/
- Figure 3-source data1/Fig3B-labeled/IPGFP.tif
- Figure 3-source data1/Fig3B-labeled/IPHA.tif
- Figure 3-source data1/Fig3B-labeled/input GFP FLAG.tif
- Figure 3-source data1/Fig3B-labeled/input HA .tif
- Figure 3-source data1/Fig3C-labeled/
- Figure 3-source data1/Fig3C-labeled/RIG-I-N-MYC long exposure.tif
- Figure 3-source data1/Fig3C-labeled/RIG-I-N-MYC short exposure.tif
- Figure 3-source data1/Fig3C-labeled/flag-ORMDL3.tif
- Figure 3-source data1/Fig3C-labeled/tubulin.tif
- Figure 3-source data1/Fig3D-labeled/
- Figure 3-source data1/Fig3D-labeled/Long exposure.tif
- Figure 3-source data1/Fig3D-labeled/short exposure of myc flag and tubulin.tif
- Figure 3-source data1/Fig3F-labeled/
- Figure 3-source data1/Fig3F-labeled/RIG-I-N-myc flag-ORMDL3.tif
- Figure 3-source data1/Fig3F-labeled/long exposure of RIG-I-4KR-Myc.tif
- Figure 3-source data1/Fig3F-labeled/long exposure of lane 4  5  6 RIG-I-4KR-Myc.tif
- Figure 3-source data1/Fig3F-labeled/tubulin.tif
- Figure 3-source data1/Fig3G-labeled/
- Figure 3-source data1/Fig3G-labeled/IP GFP and HA.tif
- Figure 3-source data1/Fig3G-labeled/Input GFP and FLAG.tif
- Figure 3-source data1/Fig3G-labeled/Input HA.tif
- Figure 3-source data1/Fig3H-labeled/
- Figure 3-source data1/Fig3H-labeled/Flag.tif
- Figure 3-source data1/Fig3H-labeled/RIG-I.tif
- Figure 3-source data1/Fig3H-labeled/Tubulin.tif
