# Supplementary material for: ORMDL3 restrains type I interferon signaling and anti-tumor immunity by promoting RIG-I degradation
Source: eLife. 2025 Mar 24;13:RP101973. doi: 10.7554/eLife.101973 (PMC11932694; doi:10.7554/eLife.101973)
Supplement: Figure 3—source data 2. [file elife-101973-fig3-data2.zip]

Archive with 30 entries (21 files):
- Figure 3-source data 2/
- Figure 3-source data 2/figure 3A/
- Figure 3-source data 2/figure 3A/RIG-I-N-Myc ORMDL3-Myc .jpg
- Figure 3-source data 2/figure 3A/RIG-I-N-Myc ORMDL3-Myc and tubulin.jpg
- Figure 3-source data 2/figure 3B/
- Figure 3-source data 2/figure 3B/IP GFP.jpg
- Figure 3-source data 2/figure 3B/IP HA.jpg
- Figure 3-source data 2/figure 3B/input GFP Flag.jpg
- Figure 3-source data 2/figure 3B/input HA.jpg
- Figure 3-source data 2/figure 3C/
- Figure 3-source data 2/figure 3C/Flag ORMDL3.jpg
- Figure 3-source data 2/figure 3C/RIG-I-N-Myc.jpg
- Figure 3-source data 2/figure 3C/long exposure of myc.jpg
- Figure 3-source data 2/figure 3D/
- Figure 3-source data 2/figure 3D/long exposure of myc flag and tubulin.jpg
- Figure 3-source data 2/figure 3D/short exposure of myc flag and tubulin.jpg
- Figure 3-source data 2/figure 3E/
- Figure 3-source data 2/figure 3E/myc flag and tubulin.tif
- Figure 3-source data 2/figure 3F/
- Figure 3-source data 2/figure 3F/long exposure of myc and flag.jpg
- Figure 3-source data 2/figure 3F/short exposure of myc and flag.jpg
- Figure 3-source data 2/figure 3F/tubulin.jpg
- Figure 3-source data 2/figure 3G/
- Figure 3-source data 2/figure 3G/IP GFP and HA.jpg
- Figure 3-source data 2/figure 3G/input GFP and flag.jpg
- Figure 3-source data 2/figure 3G/input HA.jpg
- Figure 3-source data 2/figure 3H/
- Figure 3-source data 2/figure 3H/Flag.jpg
- Figure 3-source data 2/figure 3H/RIG-I.jpg
- Figure 3-source data 2/figure 3H/tubulin.jpg
