# Supplementary material for: ORMDL3 restrains type I interferon signaling and anti-tumor immunity by promoting RIG-I degradation
Source: eLife. 2025 Mar 24;13:RP101973. doi: 10.7554/eLife.101973 (PMC11932694; doi:10.7554/eLife.101973)
Supplement: Figure 4—source data 1. [file elife-101973-fig4-data1.zip]

Archive with 19 entries (14 files):
- Figure 4-source data 1/
- Figure 4-source data 1/Fig4A-labeled/
- Figure 4-source data 1/Fig4A-labeled/IP GFP.tif
- Figure 4-source data 1/Fig4A-labeled/Input GAPDH.tif
- Figure 4-source data 1/Fig4A-labeled/input GFP.tif
- Figure 4-source data 1/Fig4A-labeled/input flag and IP flag.tif
- Figure 4-source data 1/Fig4B-labeled/
- Figure 4-source data 1/Fig4B-labeled/IP Flag HA.tif
- Figure 4-source data 1/Fig4B-labeled/IP HA long exposure.tif
- Figure 4-source data 1/Fig4B-labeled/input HA.tif
- Figure 4-source data 1/Fig4B-labeled/input flag.tif
- Figure 4-source data 1/Fig4C-labeled/
- Figure 4-source data 1/Fig4C-labeled/IP flag and GFP.tif
- Figure 4-source data 1/Fig4C-labeled/input GFP.tif
- Figure 4-source data 1/Fig4C-labeled/input flag.tif
- Figure 4-source data 1/Fig4E-labeled/
- Figure 4-source data 1/Fig4E-labeled/GFP.tif
- Figure 4-source data 1/Fig4E-labeled/Myc.tif
- Figure 4-source data 1/Fig4E-labeled/actin.tif
