# Supplementary material for: ORMDL3 restrains type I interferon signaling and anti-tumor immunity by promoting RIG-I degradation
Source: eLife. 2025 Mar 24;13:RP101973. doi: 10.7554/eLife.101973 (PMC11932694; doi:10.7554/eLife.101973)
Supplement: Figure 4—source data 2. [file elife-101973-fig4-data2.zip]

Archive with 17 entries (12 files):
- Figure 4-source data 2/
- Figure 4-source data 2/figure 4A/
- Figure 4-source data 2/figure 4A/input GAPDH.jpg
- Figure 4-source data 2/figure 4A/input GFP.jpg
- Figure 4-source data 2/figure 4A/input flag and IP flag.jpg
- Figure 4-source data 2/figure 4A/ip GFP.jpg
- Figure 4-source data 2/figure 4B/
- Figure 4-source data 2/figure 4B/input HA.jpg
- Figure 4-source data 2/figure 4B/input flag.jpg
- Figure 4-source data 2/figure 4B/ip flag HA.jpg
- Figure 4-source data 2/figure 4C/
- Figure 4-source data 2/figure 4C/IP flag and GFP.jpg
- Figure 4-source data 2/figure 4C/input flag and GFP.jpg
- Figure 4-source data 2/figure 4E/
- Figure 4-source data 2/figure 4E/GFP.jpg
- Figure 4-source data 2/figure 4E/Myc.jpg
- Figure 4-source data 2/figure 4E/actin.jpg
