# Supplementary material for: ORMDL3 restrains type I interferon signaling and anti-tumor immunity by promoting RIG-I degradation
Source: eLife. 2025 Mar 24;13:RP101973. doi: 10.7554/eLife.101973 (PMC11932694; doi:10.7554/eLife.101973)
Supplement: Figure 4—figure supplement 1—source data 1. [file elife-101973-fig4-figsupp1-data1.zip]

Archive with 13 entries (9 files):
- Figure 4–figure supplement 1–source data 1/
- Figure 4–figure supplement 1–source data 1/Figure 4–figure supplement 1A-labeled/
- Figure 4–figure supplement 1–source data 1/Figure 4–figure supplement 1A-labeled/IP GFP.tif
- Figure 4–figure supplement 1–source data 1/Figure 4–figure supplement 1A-labeled/IP HA and input HA short exposure.tif
- Figure 4–figure supplement 1–source data 1/Figure 4–figure supplement 1A-labeled/IP HA and input HA.tif
- Figure 4–figure supplement 1–source data 1/Figure 4–figure supplement 1A-labeled/input GAPDH.tif
- Figure 4–figure supplement 1–source data 1/Figure 4–figure supplement 1A-labeled/input GFP.tif
- Figure 4–figure supplement 1–source data 1/Figure 4–figure supplement 1C-labeled/
- Figure 4–figure supplement 1–source data 1/Figure 4–figure supplement 1C-labeled/input and IP Flag.tif
- Figure 4–figure supplement 1–source data 1/Figure 4–figure supplement 1C-labeled/input and IP GFP.tif
- Figure 4–figure supplement 1–source data 1/Figure 4–figure supplement 1F-labeled/
- Figure 4–figure supplement 1–source data 1/Figure 4–figure supplement 1F-labeled/long exposure.tif
- Figure 4–figure supplement 1–source data 1/Figure 4–figure supplement 1F-labeled/short exposure of Myc GFP Tubulin.tif
