# Supplementary material for: ORMDL3 restrains type I interferon signaling and anti-tumor immunity by promoting RIG-I degradation
Source: eLife. 2025 Mar 24;13:RP101973. doi: 10.7554/eLife.101973 (PMC11932694; doi:10.7554/eLife.101973)
Supplement: Figure 4—figure supplement 1—source data 2. [file elife-101973-fig4-figsupp1-data2.zip]

Archive with 10 entries (6 files):
- Figure 4-figure supplement 1-source data 2/
- Figure 4-figure supplement 1-source data 2/Figure 4-figure supplement 1A/
- Figure 4-figure supplement 1-source data 2/Figure 4-figure supplement 1A/IP and input HA.jpg
- Figure 4-figure supplement 1-source data 2/Figure 4-figure supplement 1A/input GAPDH.jpg
- Figure 4-figure supplement 1-source data 2/Figure 4-figure supplement 1A/input GFP.jpg
- Figure 4-figure supplement 1-source data 2/Figure 4-figure supplement 1A/ip GFP.jpg
- Figure 4-figure supplement 1-source data 2/Figure 4-figure supplement 1C/
- Figure 4-figure supplement 1-source data 2/Figure 4-figure supplement 1C/input and IP flag GFP.jpg
- Figure 4-figure supplement 1-source data 2/Figure 4-figure supplement 1F/
- Figure 4-figure supplement 1-source data 2/Figure 4-figure supplement 1F/Myc GFP and tubulin.jpg
