# Supplementary material for: ORMDL3 restrains type I interferon signaling and anti-tumor immunity by promoting RIG-I degradation
Source: eLife. 2025 Mar 24;13:RP101973. doi: 10.7554/eLife.101973 (PMC11932694; doi:10.7554/eLife.101973)
Supplement: Figure 5—source data 1. [file elife-101973-fig5-data1.zip]

Archive with 31 entries (23 files):
- Figure 5–source data 1/
- Figure 5–source data 1/Fig5E-labeled/
- Figure 5–source data 1/Fig5E-labeled/RIG-I.tif
- Figure 5–source data 1/Fig5E-labeled/Tubulin.tif
- Figure 5–source data 1/Fig5E-labeled/USP10.tif
- Figure 5–source data 1/Fig5B-labeled/
- Figure 5–source data 1/Fig5B-labeled/IP GFP.tif
- Figure 5–source data 1/Fig5B-labeled/IP flag.tif
- Figure 5–source data 1/Fig5B-labeled/input GFP flag.tif
- Figure 5–source data 1/Fig5B-labeled/input tubulin.tif
- Figure 5–source data 1/Fig5C-labeled/
- Figure 5–source data 1/Fig5C-labeled/IP flag.tif
- Figure 5–source data 1/Fig5C-labeled/IP myc long exposure.tif
- Figure 5–source data 1/Fig5C-labeled/IP myc.tif
- Figure 5–source data 1/Fig5C-labeled/Input myc and tubulin.tif
- Figure 5–source data 1/Fig5C-labeled/input flag.tif
- Figure 5–source data 1/Fig5D-labeled/
- Figure 5–source data 1/Fig5D-labeled/RIG-I.tif
- Figure 5–source data 1/Fig5D-labeled/Tubulin.tif
- Figure 5–source data 1/Fig5D-labeled/flag-usp10.tif
- Figure 5–source data 1/Fig5F-labeled/
- Figure 5–source data 1/Fig5F-labeled/IP HA.tif
- Figure 5–source data 1/Fig5F-labeled/input HA.tif
- Figure 5–source data 1/Fig5F-labeled/input flag and IP flag.tif
- Figure 5–source data 1/Fig5F-labeled/input myc.tif
- Figure 5–source data 1/Fig5G-labeled/
- Figure 5–source data 1/Fig5G-labeled/Myc Flag and Tubulin.tif
- Figure 5–source data 1/Fig5H-labeled/
- Figure 5–source data 1/Fig5H-labeled/myc.tif
- Figure 5–source data 1/Fig5H-labeled/tubulin.tif
- Figure 5–source data 1/Fig5H-labeled/usp10 and flag.tif
