# Supplementary material for: ORMDL3 restrains type I interferon signaling and anti-tumor immunity by promoting RIG-I degradation
Source: eLife. 2025 Mar 24;13:RP101973. doi: 10.7554/eLife.101973 (PMC11932694; doi:10.7554/eLife.101973)
Supplement: Figure 5—source data 2. [file elife-101973-fig5-data2.zip]

Archive with 29 entries (21 files):
- Figure 5–source data 2/
- Figure 5–source data 2/figure 5B/
- Figure 5–source data 2/figure 5B/input GFP Flag.jpg
- Figure 5–source data 2/figure 5B/ip GFP.jpg
- Figure 5–source data 2/figure 5B/ip flag.jpg
- Figure 5–source data 2/figure 5C/
- Figure 5–source data 2/figure 5C/input flag.jpg
- Figure 5–source data 2/figure 5C/input myc and tubulin.jpg
- Figure 5–source data 2/figure 5C/ip flag.jpg
- Figure 5–source data 2/figure 5C/ip myc.jpg
- Figure 5–source data 2/figure 5D/
- Figure 5–source data 2/figure 5D/Flag-USP10 .jpg
- Figure 5–source data 2/figure 5D/RIG-I.jpg
- Figure 5–source data 2/figure 5D/tubulin.jpg
- Figure 5–source data 2/figure 5E/
- Figure 5–source data 2/figure 5E/RIG-I.jpg
- Figure 5–source data 2/figure 5E/Tubulin.jpg
- Figure 5–source data 2/figure 5E/USP10.jpg
- Figure 5–source data 2/figure 5F/
- Figure 5–source data 2/figure 5F/IP HA.jpg
- Figure 5–source data 2/figure 5F/input HA.jpg
- Figure 5–source data 2/figure 5F/input and ip flag.jpg
- Figure 5–source data 2/figure 5F/input myc.jpg
- Figure 5–source data 2/figure 5G/
- Figure 5–source data 2/figure 5G/Myc flag and tubulin.jpg
- Figure 5–source data 2/figure 5H/
- Figure 5–source data 2/figure 5H/Myc.jpg
- Figure 5–source data 2/figure 5H/Tubulin.jpg
- Figure 5–source data 2/figure 5H/USP10 and flag.jpg
