# Supplementary material for: ORMDL3 restrains type I interferon signaling and anti-tumor immunity by promoting RIG-I degradation
Source: eLife. 2025 Mar 24;13:RP101973. doi: 10.7554/eLife.101973 (PMC11932694; doi:10.7554/eLife.101973)
Supplement: Figure 5—figure supplement 1—source data 2. [file elife-101973-fig5-figsupp1-data2.zip]

Archive with 2 entries (1 files):
- Figure 5-figure supplement 1-source data 2/input and IP flag GFP.tif
- Figure 5-figure supplement 1-source data 2/
