# Supplementary material for: ORMDL3 restrains type I interferon signaling and anti-tumor immunity by promoting RIG-I degradation
Source: eLife. 2025 Mar 24;13:RP101973. doi: 10.7554/eLife.101973 (PMC11932694; doi:10.7554/eLife.101973)
Supplement: Figure 6—source data 1. [file elife-101973-fig6-data1.zip]

Archive with 29 entries (21 files):
- Figure 6-source data 1/
- Figure 6-source data 1/Fig6A-labeled/
- Figure 6-source data 1/Fig6A-labeled/IP Flag.tif
- Figure 6-source data 1/Fig6A-labeled/IP Myc.tif
- Figure 6-source data 1/Fig6A-labeled/Input Flag Myc GFP HA and Tubulin.tif
- Figure 6-source data 1/Fig6B-labeled/
- Figure 6-source data 1/Fig6B-labeled/Flag and Myc.tif
- Figure 6-source data 1/Fig6B-labeled/Tubulin.tif
- Figure 6-source data 1/Fig6C-labeled/
- Figure 6-source data 1/Fig6C-labeled/long exposure of myc,flag and tubulin.tif
- Figure 6-source data 1/Fig6C-labeled/short exposure.tif
- Figure 6-source data 1/Fig6D-labeled/
- Figure 6-source data 1/Fig6D-labeled/Myc Flag and Tubulin.tif
- Figure 6-source data 1/Fig6D-labeled/long exposure of Lane 11 12  13 RIG-I-N-Myc-mutant1.tif
- Figure 6-source data 1/Fig6E-labeled/
- Figure 6-source data 1/Fig6E-labeled/Flag ORMDL3.tif
- Figure 6-source data 1/Fig6E-labeled/Myc and Flag.tif
- Figure 6-source data 1/Fig6E-labeled/Tubulin.tif
- Figure 6-source data 1/Fig6F-labeled/
- Figure 6-source data 1/Fig6F-labeled/lane 1 2  3 Myc.tif
- Figure 6-source data 1/Fig6F-labeled/lane 1 2  3 flag .tif
- Figure 6-source data 1/Fig6F-labeled/lane 1 2 3 Tubulin.tif
- Figure 6-source data 1/Fig6F-labeled/lane 4 5 6 long exposure of Flag Mycand Tubulin.tif
- Figure 6-source data 1/Fig6F-labeled/lane 4 5 6 short exposure of Flag and Tubulin.tif
- Figure 6-source data 1/Fig6F-labeled/long exposure oF lane  4  5  6 RIG-I-N-4KR-Myc.tif
- Figure 6-source data 1/Fig6G-labeled/
- Figure 6-source data 1/Fig6G-labeled/IP GFP.tif
- Figure 6-source data 1/Fig6G-labeled/IPHA.tif
- Figure 6-source data 1/Fig6G-labeled/input HA GFP Flag and Tubulin.tif
