# Supplementary material for: ORMDL3 restrains type I interferon signaling and anti-tumor immunity by promoting RIG-I degradation
Source: eLife. 2025 Mar 24;13:RP101973. doi: 10.7554/eLife.101973 (PMC11932694; doi:10.7554/eLife.101973)
Supplement: Figure 6—source data 2. [file elife-101973-fig6-data2.zip]

Archive with 26 entries (18 files):
- Figure 6-source data 2/
- Figure 6-source data 2/figure 6A/
- Figure 6-source data 2/figure 6A/input flag GFP Myc HA Tubulin.jpg
- Figure 6-source data 2/figure 6A/ip flag.jpg
- Figure 6-source data 2/figure 6A/ip myc.jpg
- Figure 6-source data 2/figure 6B/
- Figure 6-source data 2/figure 6B/flag and myc.jpg
- Figure 6-source data 2/figure 6B/tubulin.jpg
- Figure 6-source data 2/figure 6C/
- Figure 6-source data 2/figure 6C/myc flag and tubulin.jpg
- Figure 6-source data 2/figure 6D/
- Figure 6-source data 2/figure 6D/Myc flag and tubulin.jpg
- Figure 6-source data 2/figure 6D/long exposure of myc.jpg
- Figure 6-source data 2/figure 6E/
- Figure 6-source data 2/figure 6E/Flag-ORMDL3.jpg
- Figure 6-source data 2/figure 6E/Myc and flag-USP10.jpg
- Figure 6-source data 2/figure 6E/Tubulin.jpg
- Figure 6-source data 2/figure 6F/
- Figure 6-source data 2/figure 6F/lane 1  2  3 myc flag.jpg
- Figure 6-source data 2/figure 6F/lane 1  2  3 tubulin.jpg
- Figure 6-source data 2/figure 6F/lane 4 5 6 flag and tubulin.jpg
- Figure 6-source data 2/figure 6F/lane 4 5 6 long exposure of RIG-I-4KR-Myc.jpg
- Figure 6-source data 2/figure 6G/
- Figure 6-source data 2/figure 6G/IP GFP.jpg
- Figure 6-source data 2/figure 6G/IP HA .jpg
- Figure 6-source data 2/figure 6G/input HA Flag and GFP tubulin.jpg
