# Supplementary material for: ORMDL3 restrains type I interferon signaling and anti-tumor immunity by promoting RIG-I degradation
Source: eLife. 2025 Mar 24;13:RP101973. doi: 10.7554/eLife.101973 (PMC11932694; doi:10.7554/eLife.101973)
Supplement: Figure 7—figure supplement 1—source data 1. [file elife-101973-fig7-figsupp1-data1.zip]

Archive with 11 entries (7 files):
- Figure 7-figure supplement 1-source data 1/
- Figure 7-figure supplement 1-source data 1/Figure 7-figure supplement 1B-labeled/
- Figure 7-figure supplement 1-source data 1/Figure 7-figure supplement 1B-labeled/ORMDL3 and Tubulin.tif
- Figure 7-figure supplement 1-source data 1/Figure 7-figure supplement 1B-labeled/RIG-I.tif
- Figure 7-figure supplement 1-source data 1/Figure 7-figure supplement 1D-labeled/
- Figure 7-figure supplement 1-source data 1/Figure 7-figure supplement 1D-labeled/ORMDL3 and Tubulin.tif
- Figure 7-figure supplement 1-source data 1/Figure 7-figure supplement 1D-labeled/RIG-I.tif
- Figure 7-figure supplement 1-source data 1/Figure 7-figure supplement 1E-labeled/
- Figure 7-figure supplement 1-source data 1/Figure 7-figure supplement 1E-labeled/ORMDL3.tif
- Figure 7-figure supplement 1-source data 1/Figure 7-figure supplement 1E-labeled/RIG-I.tif
- Figure 7-figure supplement 1-source data 1/Figure 7-figure supplement 1E-labeled/actin.tif
