# Supplementary material for: ORMDL3 restrains type I interferon signaling and anti-tumor immunity by promoting RIG-I degradation
Source: eLife. 2025 Mar 24;13:RP101973. doi: 10.7554/eLife.101973 (PMC11932694; doi:10.7554/eLife.101973)
Supplement: Figure 7—figure supplement 1—source data 2. [file elife-101973-fig7-figsupp1-data2.zip]

Archive with 11 entries (7 files):
- Figure 7–figure supplement 1–source data 2/
- Figure 7–figure supplement 1–source data 2/Figure 7–figure supplement 1B/
- Figure 7–figure supplement 1–source data 2/Figure 7–figure supplement 1B/ORMDL3 and tubulin.jpg
- Figure 7–figure supplement 1–source data 2/Figure 7–figure supplement 1B/RIG-I.jpg
- Figure 7–figure supplement 1–source data 2/Figure 7–figure supplement 1D/
- Figure 7–figure supplement 1–source data 2/Figure 7–figure supplement 1D/ORMDL3 and tubulin.jpg
- Figure 7–figure supplement 1–source data 2/Figure 7–figure supplement 1D/RIG-I.jpg
- Figure 7–figure supplement 1–source data 2/Figure 7–figure supplement 1E/
- Figure 7–figure supplement 1–source data 2/Figure 7–figure supplement 1E/ORMDL3.jpg
- Figure 7–figure supplement 1–source data 2/Figure 7–figure supplement 1E/RIG-I.jpg
- Figure 7–figure supplement 1–source data 2/Figure 7–figure supplement 1E/actin.jpg
